# Supplementary material for: Real-Time Bio-Inspired Polarization Heading Resolution System Based on ZYNQ Heterogeneous Computing
Source: Sensors (Basel). 2025 Apr 26;25(9):2744. doi: 10.3390/s25092744 (PMC12074092; doi:10.3390/s25092744)
Supplement: Supplementary file 1 [file sensors-25-02744-s001.zip]

Archive with 8 entries (6 files):
- Original data/
- Original data/Figure S1 Power Consumption Diagram of the Chip.JPEG
- Original data/Table S1 Heading Angle Error Data.csv
- Original data/Table S2 Execution Time Comparison between PC and Zynq Platforms.csv
- Original data/Table S3 PC-endurance power level.csv
- Original data/Table S4 The power consumption after the software runs.csv
- Sensor Code/
- Sensor Code/Software Information.md
