# Supplementary material for: Real-Time Bio-Inspired Polarization Heading Resolution System Based on ZYNQ Heterogeneous Computing
Source: Sensors (Basel). 2025 Apr 26;25(9):2744. doi: 10.3390/s25092744 (PMC12074092; doi:10.3390/s25092744)
Supplement: Supplementary file 1 [file sensors-25-02744-s001.zip › Original data/Table S1 Heading Angle Error Data.csv]

Error Analysis of Polarization Navigation Sensor Heading Angle
numerical order	Measured Polarization Heading	True Heading	Heading Error
1	39.89	39.82	-0.07
2	40.93	40.29	-0.64
3	41.26	41.08	-0.18
4	41.07	41.4	0.33
5	42.58	42.08	-0.5
6	42	42.47	0.47
7	42.94	42.83	-0.11
8	41.87	42.94	1.07
9	43	43.64	0.64
10	43.13	43.95	0.82
11	44.99	44.20	-0.79
12	44.99	44.23	-0.76
13	45	44.43	-0.57
14	45	44.58	-0.42
15	45.1	44.62	-0.48
16	44.99	44.81	-0.18
17	44.99	44.86	-0.13
18	45	44.96	-0.04
19	45	44.99	-0.01
20	45	45.16	0.16
21	45.1	45.27	0.17
22	45.43	45.54	0.11
23	45.50	45.63	0.13
24	45.24	45.92	0.68
25	44.59	46.02	1.43
26	45	46.29	1.29
27	47.11	46.9	-0.21
28	46	47.03	1.03
29	47.79	48.49	0.7
30	48.48	48.81	0.33
31	49.16	49.29	0.13
32	49.5	49.57	0.07
33	49.87	49.62	-0.25
34	48.91	49.65	0.74
35	49.26	50	0.74
36	49.7	50.66	0.96
37	50.51	51.02	0.51
38	52.29	51.34	-0.95
39	53.26	54.23	0.97
40	54.26	55.10	0.84
41	56.31	56.12	-0.19
42	57.56	57.47	-0.09
43	58.92	57.80	-1.12
44	58.51	58.13	-0.38
		average value	0.508863636
		Maximum	1.43
