# Supplementary material for: Real-Time Bio-Inspired Polarization Heading Resolution System Based on ZYNQ Heterogeneous Computing
Source: Sensors (Basel). 2025 Apr 26;25(9):2744. doi: 10.3390/s25092744 (PMC12074092; doi:10.3390/s25092744)
Supplement: Supplementary file 1 [file sensors-25-02744-s001.zip › Original data/Table S2 Execution Time Comparison between PC and Zynq Platforms.csv]

Execution Time Comparison between PC and Zynq Platforms
numerical order	pc/s	zynq/ms
1	2.8411	6.54061
2	2.6584	8.18682
3	2.7706	10.71965
4	2.7748	13.8956
5	2.6653	13.13296
6	2.6746	7.96539
7	2.763	6.64013
8	2.8042	6.50328
9	2.767	12.32605
10	2.7131	8.48202
average value	2.74321	9.439251
Maximum	2.8411	13.8956
