# Supplementary material for: Real-Time Bio-Inspired Polarization Heading Resolution System Based on ZYNQ Heterogeneous Computing
Source: Sensors (Basel). 2025 Apr 26;25(9):2744. doi: 10.3390/s25092744 (PMC12074092; doi:10.3390/s25092744)
Supplement: Supplementary file 1 [file sensors-25-02744-s001.zip › Original data/Table S3 PC-endurance power level.csv]

Date/Time	CPU package power [W]
2025-04-07T12:26:34.9403Z	14.92
2025-04-07T12:26:36.11303Z	8.774
2025-04-07T12:26:38.12103Z	7.654
2025-04-07T12:26:40.11903Z	7.758
2025-04-07T12:26:42.13303Z	8.042
2025-04-07T12:26:44.13603Z	8.09
2025-04-07T12:26:46.13903Z	10.38
2025-04-07T12:26:48.15703Z	7.58
2025-04-07T12:26:50.16603Z	8.77
2025-04-07T12:26:52.16103Z	7.89
2025-04-07T12:26:54.17203Z	7.527
2025-04-07T12:26:56.17403Z	7.607
2025-04-07T12:26:58.17603Z	8.587
2025-04-07T12:27:00.19503Z	9.074
2025-04-07T12:27:02.20303Z	8.508
2025-04-07T12:27:04.21703Z	7.606
2025-04-07T12:27:06.22703Z	10.298
2025-04-07T12:27:08.23403Z	7.67
2025-04-07T12:27:10.25203Z	7.947
2025-04-07T12:27:12.24003Z	7.694
2025-04-07T12:27:14.24903Z	7.714
2025-04-07T12:27:16.24803Z	7.58
2025-04-07T12:27:18.26203Z	7.96
2025-04-07T12:27:20.27403Z	7.698
2025-04-07T12:27:22.28303Z	7.68
2025-04-07T12:27:24.28903Z	7.448
2025-04-07T12:27:26.31103Z	7.564
2025-04-07T12:27:28.32303Z	7.608
2025-04-07T12:27:30.33503Z	7.588
2025-04-07T12:27:32.35303Z	7.526
2025-04-07T12:27:34.35303Z	7.521
2025-04-07T12:27:36.36103Z	7.63
2025-04-07T12:27:38.37903Z	7.679
2025-04-07T12:27:40.36803Z	7.61
2025-04-07T12:27:42.37803Z	7.562
2025-04-07T12:27:44.38003Z	7.706
2025-04-07T12:27:46.40003Z	7.877
2025-04-07T12:27:48.40603Z	7.606
2025-04-07T12:27:50.42303Z	7.636
2025-04-07T12:27:52.43103Z	7.716
2025-04-07T12:27:54.43103Z	7.595
2025-04-07T12:27:56.44403Z	7.603
2025-04-07T12:27:58.45303Z	8.349
2025-04-07T12:28:00.46403Z	7.717
2025-04-07T12:28:02.47303Z	7.688
2025-04-07T12:28:04.48203Z	7.669
2025-04-07T12:28:06.47203Z	11.55
2025-04-07T12:28:08.49503Z	7.635
2025-04-07T12:28:10.50303Z	7.506
2025-04-07T12:28:12.50603Z	7.77
2025-04-07T12:28:14.50503Z	7.953
2025-04-07T12:28:16.50803Z	7.645
2025-04-07T12:28:18.51203Z	7.503
2025-04-07T12:28:20.50903Z	7.851
2025-04-07T12:28:22.52903Z	7.552
2025-04-07T12:28:24.52803Z	7.729
2025-04-07T12:28:26.54903Z	7.486
2025-04-07T12:28:28.54703Z	7.511
2025-04-07T12:28:30.56103Z	7.692
2025-04-07T12:28:32.55803Z	7.54
2025-04-07T12:28:34.57303Z	7.577
2025-04-07T12:28:36.58103Z	7.53
2025-04-07T12:28:38.58303Z	7.512
2025-04-07T12:28:40.57903Z	7.489
2025-04-07T12:28:42.59403Z	7.587
2025-04-07T12:28:44.60303Z	7.63
2025-04-07T12:28:46.60703Z	7.544
2025-04-07T12:28:48.61603Z	7.54
2025-04-07T12:28:50.61903Z	7.604
2025-04-07T12:28:52.63303Z	7.552
2025-04-07T12:28:54.64503Z	7.679
2025-04-07T12:28:56.65703Z	7.588
2025-04-07T12:28:58.66603Z	7.669
2025-04-07T12:29:00.68203Z	7.566
2025-04-07T12:29:02.68203Z	7.875
2025-04-07T12:29:04.69603Z	7.63
2025-04-07T12:29:06.70103Z	7.97
2025-04-07T12:29:08.70003Z	7.734
2025-04-07T12:29:10.72903Z	7.632
2025-04-07T12:29:12.72903Z	7.665
2025-04-07T12:29:14.73703Z	7.688
2025-04-07T12:29:16.75703Z	7.592
2025-04-07T12:29:18.75003Z	7.591
2025-04-07T12:29:20.75003Z	7.756
2025-04-07T12:29:22.76303Z	7.627
2025-04-07T12:29:24.76303Z	7.615
2025-04-07T12:29:26.76503Z	7.594
2025-04-07T12:29:28.76603Z	7.558
2025-04-07T12:29:30.77003Z	7.508
2025-04-07T12:29:32.78803Z	7.579
2025-04-07T12:29:34.78503Z	7.661
2025-04-07T12:29:36.80503Z	7.503
2025-04-07T12:29:38.80503Z	7.511
2025-04-07T12:29:40.81803Z	7.523
2025-04-07T12:29:42.81703Z	7.655
2025-04-07T12:29:44.81703Z	7.505
2025-04-07T12:29:46.82403Z	7.484
2025-04-07T12:29:48.83203Z	7.561
2025-04-07T12:29:50.84903Z	7.471
2025-04-07T12:29:52.84403Z	7.574
2025-04-07T12:29:54.84103Z	7.481
2025-04-07T12:29:56.85503Z	7.627
2025-04-07T12:29:58.85603Z	7.651
2025-04-07T12:30:00.86903Z	7.766
2025-04-07T12:30:02.87703Z	10.201
2025-04-07T12:30:04.88503Z	7.585
2025-04-07T12:30:06.90003Z	7.738
2025-04-07T12:30:08.90403Z	7.494
2025-04-07T12:30:10.90603Z	7.509
2025-04-07T12:30:12.92603Z	7.554
2025-04-07T12:30:14.93503Z	7.627
2025-04-07T12:30:16.93603Z	7.605
2025-04-07T12:30:18.94703Z	7.539
2025-04-07T12:30:20.95303Z	7.549
2025-04-07T12:30:22.97703Z	7.634
2025-04-07T12:30:24.97603Z	7.543
2025-04-07T12:30:26.98703Z	7.629
2025-04-07T12:30:28.98803Z	7.529
2025-04-07T12:30:31.303Z	7.585
2025-04-07T12:30:33.803Z	7.555
2025-04-07T12:30:35.903Z	7.463
2025-04-07T12:30:37.1703Z	7.782
2025-04-07T12:30:39.2203Z	7.579
2025-04-07T12:30:41.2803Z	7.636
2025-04-07T12:30:43.3103Z	7.501
2025-04-07T12:30:45.2403Z	7.947
2025-04-07T12:30:47.3803Z	7.593
2025-04-07T12:30:49.3303Z	13.123
2025-04-07T12:30:51.5903Z	11.544
2025-04-07T12:30:53.7203Z	7.663
2025-04-07T12:30:55.7003Z	7.787
2025-04-07T12:30:57.8003Z	7.597
2025-04-07T12:30:59.9903Z	7.608
2025-04-07T12:31:01.11303Z	7.655
2025-04-07T12:31:03.11203Z	7.592
2025-04-07T12:31:05.12303Z	8.122
2025-04-07T12:31:07.12803Z	7.983
2025-04-07T12:31:09.13403Z	7.579
2025-04-07T12:31:11.14103Z	7.533
2025-04-07T12:31:13.14803Z	7.666
2025-04-07T12:31:15.15103Z	7.627
2025-04-07T12:31:17.15603Z	7.912
2025-04-07T12:31:19.17403Z	8.285
2025-04-07T12:31:21.17703Z	7.772
2025-04-07T12:31:23.18303Z	8.671
2025-04-07T12:31:25.19503Z	7.786
2025-04-07T12:31:27.20903Z	7.562
2025-04-07T12:31:29.22603Z	7.552
2025-04-07T12:31:31.22703Z	7.602
2025-04-07T12:31:33.24803Z	7.733
2025-04-07T12:31:35.24903Z	7.562
2025-04-07T12:31:37.25803Z	7.462
2025-04-07T12:31:39.27003Z	7.598
2025-04-07T12:31:41.27303Z	7.483
2025-04-07T12:31:43.28603Z	7.422
2025-04-07T12:31:45.29703Z	7.518
2025-04-07T12:31:47.30503Z	7.55
2025-04-07T12:31:49.30803Z	7.667
2025-04-07T12:31:51.32003Z	7.562
2025-04-07T12:31:53.32103Z	7.507
2025-04-07T12:31:55.33203Z	7.543
2025-04-07T12:31:57.32903Z	8.2
2025-04-07T12:31:59.34003Z	9.015
2025-04-07T12:32:01.34603Z	8.879
2025-04-07T12:32:03.36203Z	7.517
2025-04-07T12:32:05.36903Z	7.495
2025-04-07T12:32:07.38503Z	7.541
2025-04-07T12:32:09.40003Z	7.497
2025-04-07T12:32:11.41003Z	7.535
2025-04-07T12:32:13.40803Z	7.494
2025-04-07T12:32:15.41603Z	7.662
2025-04-07T12:32:17.42903Z	7.609
2025-04-07T12:32:19.43203Z	7.64
2025-04-07T12:32:21.43003Z	7.569
2025-04-07T12:32:23.44903Z	7.527
2025-04-07T12:32:25.45903Z	7.634
2025-04-07T12:32:27.47403Z	7.656
2025-04-07T12:32:29.47503Z	7.894
2025-04-07T12:32:31.49003Z	7.576
2025-04-07T12:32:33.49603Z	7.479
2025-04-07T12:32:35.50303Z	7.517
2025-04-07T12:32:37.50903Z	7.569
2025-04-07T12:32:39.51603Z	7.515
2025-04-07T12:32:41.52403Z	7.828
2025-04-07T12:32:43.53503Z	7.493
2025-04-07T12:32:45.53403Z	7.553
2025-04-07T12:32:47.54003Z	7.51
2025-04-07T12:32:49.56103Z	7.475
2025-04-07T12:32:51.55903Z	7.573
2025-04-07T12:32:53.56103Z	7.699
2025-04-07T12:32:55.56903Z	7.63
2025-04-07T12:32:57.57903Z	7.516
2025-04-07T12:32:59.58503Z	7.488
2025-04-07T12:33:01.60103Z	7.668
2025-04-07T12:33:03.59703Z	7.489
2025-04-07T12:33:05.61503Z	7.55
2025-04-07T12:33:07.62503Z	7.582
2025-04-07T12:33:09.63703Z	7.498
2025-04-07T12:33:11.64403Z	7.558
2025-04-07T12:33:13.65303Z	7.719
2025-04-07T12:33:15.66003Z	7.708
2025-04-07T12:33:17.67603Z	7.488
2025-04-07T12:33:19.69703Z	7.583
2025-04-07T12:33:21.70203Z	7.793
2025-04-07T12:33:23.70803Z	7.478
2025-04-07T12:33:25.71403Z	7.536
2025-04-07T12:33:27.71803Z	7.503
2025-04-07T12:33:29.72303Z	7.437
2025-04-07T12:33:31.73703Z	7.529
2025-04-07T12:33:33.73503Z	7.663
2025-04-07T12:33:35.74603Z	7.478
2025-04-07T12:33:37.75903Z	7.458
2025-04-07T12:33:39.75903Z	7.462
2025-04-07T12:33:41.77303Z	7.344
2025-04-07T12:33:43.78803Z	7.543
2025-04-07T12:33:45.78703Z	7.497
2025-04-07T12:33:47.79303Z	7.746
2025-04-07T12:33:49.80303Z	7.527
2025-04-07T12:33:51.81703Z	7.546
2025-04-07T12:33:53.83103Z	7.429
2025-04-07T12:33:55.84303Z	7.494
2025-04-07T12:33:57.85103Z	7.569
2025-04-07T12:33:59.86403Z	7.464
2025-04-07T12:34:01.86203Z	7.636
2025-04-07T12:34:03.87403Z	7.533
2025-04-07T12:34:05.88103Z	7.517
2025-04-07T12:34:07.88003Z	7.352
2025-04-07T12:34:09.89003Z	7.507
2025-04-07T12:34:11.89403Z	7.462
2025-04-07T12:34:13.90203Z	7.784
2025-04-07T12:34:15.91103Z	7.449
2025-04-07T12:34:17.91903Z	7.52
2025-04-07T12:34:19.92703Z	7.558
2025-04-07T12:34:21.93703Z	7.481
2025-04-07T12:34:23.94003Z	7.394
2025-04-07T12:34:25.95903Z	7.458
2025-04-07T12:34:27.96003Z	7.555
2025-04-07T12:34:29.96803Z	7.405
2025-04-07T12:34:31.97603Z	7.434
2025-04-07T12:34:33.97003Z	7.399
2025-04-07T12:34:35.97903Z	7.651
2025-04-07T12:34:37.99903Z	7.473
2025-04-07T12:34:40.1303Z	7.543
2025-04-07T12:34:42.1403Z	7.444
2025-04-07T12:34:44.2803Z	7.399
2025-04-07T12:34:46.3503Z	7.489
2025-04-07T12:34:48.4203Z	7.541
2025-04-07T12:34:50.4903Z	7.441
2025-04-07T12:34:52.6403Z	7.582
2025-04-07T12:34:54.6303Z	7.427
2025-04-07T12:34:56.6603Z	7.491
2025-04-07T12:34:58.7103Z	7.436
2025-04-07T12:35:00.8403Z	7.509
2025-04-07T12:35:02.9803Z	7.826
2025-04-07T12:35:04.9703Z	7.501
2025-04-07T12:35:06.11503Z	7.481
2025-04-07T12:35:08.12603Z	7.459
2025-04-07T12:35:10.14703Z	7.488
2025-04-07T12:35:12.15903Z	7.565
2025-04-07T12:35:14.16203Z	7.488
2025-04-07T12:35:16.16903Z	8.078
2025-04-07T12:35:18.18103Z	7.55
2025-04-07T12:35:20.19303Z	7.419
2025-04-07T12:35:22.19603Z	7.781
2025-04-07T12:35:24.20803Z	11.519
2025-04-07T12:35:26.21203Z	26.51
2025-04-07T12:35:28.22403Z	22.039
2025-04-07T12:35:30.24303Z	8.48
2025-04-07T12:35:32.24403Z	10.018
2025-04-07T12:35:34.25903Z	8.975
2025-04-07T12:35:36.26803Z	9.147
2025-04-07T12:35:38.27003Z	7.829
2025-04-07T12:35:40.28403Z	10.67
2025-04-07T12:35:42.28403Z	8.969
2025-04-07T12:35:44.30003Z	9.582
2025-04-07T12:35:46.31903Z	8.179
2025-04-07T12:35:48.32003Z	7.812
2025-04-07T12:35:50.32803Z	7.704
2025-04-07T12:35:52.32003Z	7.744
2025-04-07T12:35:54.35703Z	7.955
2025-04-07T12:35:56.35403Z	7.481
2025-04-07T12:35:58.37103Z	9.878
2025-04-07T12:36:00.37303Z	12.382
2025-04-07T12:36:02.41003Z	14.99
2025-04-07T12:36:04.39503Z	8.771
2025-04-07T12:36:06.40603Z	8.679
2025-04-07T12:36:08.41903Z	7.63
2025-04-07T12:36:10.43003Z	7.485
2025-04-07T12:36:12.43003Z	7.411
2025-04-07T12:36:14.44803Z	7.562
2025-04-07T12:36:16.45603Z	7.597
2025-04-07T12:36:18.46303Z	7.501
2025-04-07T12:36:20.47303Z	7.596
2025-04-07T12:36:22.48603Z	7.498
2025-04-07T12:36:24.48703Z	7.857
2025-04-07T12:36:26.49803Z	7.568
2025-04-07T12:36:28.50403Z	7.555
2025-04-07T12:36:30.50503Z	7.602
2025-04-07T12:36:32.50803Z	7.67
2025-04-07T12:36:34.51803Z	7.521
2025-04-07T12:36:36.53003Z	7.452
2025-04-07T12:36:38.55503Z	7.611
2025-04-07T12:36:40.56603Z	7.63
2025-04-07T12:36:42.56403Z	7.593
2025-04-07T12:36:44.57103Z	7.515
2025-04-07T12:36:46.56803Z	12.939
2025-04-07T12:36:48.58303Z	9.241
2025-04-07T12:36:50.60003Z	11.722
2025-04-07T12:36:52.62303Z	11.573
2025-04-07T12:36:54.63103Z	8.682
2025-04-07T12:36:56.62903Z	8.028
2025-04-07T12:36:58.63403Z	9.329
2025-04-07T12:37:00.63603Z	10.286
2025-04-07T12:37:02.65803Z	10.518
Date/Time	CPU package power [W]
	CPU [#0]: Intel Core i7-14650HX: Enhanced
Average power	8.018480892
