# Supplementary material for: Real-Time Bio-Inspired Polarization Heading Resolution System Based on ZYNQ Heterogeneous Computing
Source: Sensors (Basel). 2025 Apr 26;25(9):2744. doi: 10.3390/s25092744 (PMC12074092; doi:10.3390/s25092744)
Supplement: Supplementary file 1 [file sensors-25-02744-s001.zip › Original data/Table S4 The power consumption after the software runs.csv]

Date/Time	CPU package power [W]
2025-04-07T12:51:56.80503Z	35.506
2025-04-07T12:51:58.79903Z	39.426
2025-04-07T12:52:00.79103Z	36.047
2025-04-07T12:52:02.82003Z	31.904
2025-04-07T12:52:04.80903Z	34.655
2025-04-07T12:52:06.82503Z	32.289
2025-04-07T12:52:08.84203Z	31.437
2025-04-07T12:52:10.84203Z	32.379
2025-04-07T12:52:12.84903Z	31.525
2025-04-07T12:52:14.85503Z	33.68
2025-04-07T12:52:16.86903Z	32.32
2025-04-07T12:52:18.86803Z	33.047
2025-04-07T12:52:20.87103Z	32.302
2025-04-07T12:52:22.88103Z	32.666
2025-04-07T12:52:24.89503Z	32.722
2025-04-07T12:52:26.89403Z	33.203
2025-04-07T12:52:28.92803Z	32.288
2025-04-07T12:52:30.90803Z	31.87
2025-04-07T12:52:32.90903Z	33.144
2025-04-07T12:52:34.91103Z	32.827
2025-04-07T12:52:36.91803Z	32.486
2025-04-07T12:52:38.92103Z	31.186
2025-04-07T12:52:40.92903Z	32.41
2025-04-07T12:52:42.93903Z	32.584
2025-04-07T12:52:44.94803Z	32.52
2025-04-07T12:52:46.95903Z	32.362
2025-04-07T12:52:48.95403Z	34.022
2025-04-07T12:52:50.96003Z	32.898
2025-04-07T12:52:52.97003Z	33.137
2025-04-07T12:52:54.99003Z	34.395
2025-04-07T12:52:57.403Z	32.536
2025-04-07T12:52:59.603Z	33.101
2025-04-07T12:53:01.2303Z	33.7
2025-04-07T12:53:03.4303Z	33.205
2025-04-07T12:53:05.4703Z	32.467
2025-04-07T12:53:07.6003Z	33.884
2025-04-07T12:53:09.5803Z	33.169
2025-04-07T12:53:11.7503Z	33.924
2025-04-07T12:53:13.8003Z	34.122
2025-04-07T12:53:15.9903Z	32.725
2025-04-07T12:53:17.9803Z	34.476
2025-04-07T12:53:19.10003Z	33.822
2025-04-07T12:53:21.11303Z	33.503
2025-04-07T12:53:23.12203Z	32.479
2025-04-07T12:53:25.13903Z	34.301
2025-04-07T12:53:27.15503Z	33.947
2025-04-07T12:53:29.13903Z	33.165
2025-04-07T12:53:31.15303Z	33.584
2025-04-07T12:53:33.15103Z	33.205
2025-04-07T12:53:35.17403Z	33.738
2025-04-07T12:53:37.17003Z	34.038
2025-04-07T12:53:39.17403Z	33.069
2025-04-07T12:53:41.17803Z	32.804
2025-04-07T12:53:43.19303Z	32.54
2025-04-07T12:53:45.17803Z	34.428
2025-04-07T12:53:47.20603Z	34.137
2025-04-07T12:53:49.20603Z	34.118
2025-04-07T12:53:51.22603Z	33.693
2025-04-07T12:53:53.23803Z	34.459
2025-04-07T12:53:55.23303Z	34.013
2025-04-07T12:53:57.25903Z	34.206
2025-04-07T12:53:59.27903Z	33.582
2025-04-07T12:54:01.28703Z	33.731
2025-04-07T12:54:03.29303Z	34.413
2025-04-07T12:54:05.28803Z	34.201
2025-04-07T12:54:07.30703Z	34.197
2025-04-07T12:54:09.33103Z	33.189
2025-04-07T12:54:11.33003Z	34.242
2025-04-07T12:54:13.34703Z	34.086
2025-04-07T12:54:15.34603Z	33.763
2025-04-07T12:54:17.37003Z	33.854
2025-04-07T12:54:19.38803Z	34.202
2025-04-07T12:54:21.39203Z	34.48
2025-04-07T12:54:23.39103Z	34.896
2025-04-07T12:54:25.41403Z	33.75
2025-04-07T12:54:27.41103Z	33.728
2025-04-07T12:54:29.41203Z	34.428
2025-04-07T12:54:31.40903Z	34.123
2025-04-07T12:54:33.43103Z	34.446
2025-04-07T12:54:35.42703Z	32.608
2025-04-07T12:54:37.47003Z	34.079
2025-04-07T12:54:39.46203Z	33.826
2025-04-07T12:54:41.46603Z	34.336
2025-04-07T12:54:43.46803Z	33.296
2025-04-07T12:54:45.48103Z	35.002
2025-04-07T12:54:47.48103Z	34.087
2025-04-07T12:54:49.47703Z	34.501
2025-04-07T12:54:51.48403Z	34.619
2025-04-07T12:54:53.49603Z	34.038
2025-04-07T12:54:55.51203Z	34.505
2025-04-07T12:54:57.52403Z	34.938
2025-04-07T12:54:59.52503Z	34.244
2025-04-07T12:55:01.54603Z	34.416
2025-04-07T12:55:03.55903Z	33.781
2025-04-07T12:55:05.55803Z	34.59
2025-04-07T12:55:07.56103Z	34.196
2025-04-07T12:55:09.57603Z	34.577
2025-04-07T12:55:11.61003Z	33.365
2025-04-07T12:55:13.61203Z	34.036
2025-04-07T12:55:15.60803Z	34.213
2025-04-07T12:55:17.60903Z	33.86
2025-04-07T12:55:19.62803Z	33.892
2025-04-07T12:55:21.66803Z	33.18
2025-04-07T12:55:23.66603Z	34.223
2025-04-07T12:55:25.67103Z	34.265
2025-04-07T12:55:27.68803Z	33.368
2025-04-07T12:55:29.70803Z	33.573
2025-04-07T12:55:31.69503Z	33.174
2025-04-07T12:55:33.70503Z	33.943
2025-04-07T12:55:35.71503Z	33.849
2025-04-07T12:55:37.74003Z	32.77
2025-04-07T12:55:39.74003Z	34.371
2025-04-07T12:55:41.75603Z	34.093
2025-04-07T12:55:43.75603Z	34.852
2025-04-07T12:55:45.77003Z	34.48
2025-04-07T12:55:47.77603Z	33.546
2025-04-07T12:55:49.76603Z	34.806
2025-04-07T12:55:51.77203Z	35.316
2025-04-07T12:55:53.78803Z	34.409
2025-04-07T12:55:55.78503Z	34.673
2025-04-07T12:55:57.79903Z	33.444
2025-04-07T12:55:59.81203Z	35.78
2025-04-07T12:56:01.80203Z	34.738
2025-04-07T12:56:03.81203Z	34.439
2025-04-07T12:56:05.83103Z	34.669
2025-04-07T12:56:07.84103Z	42.736
2025-04-07T12:56:09.84803Z	44.121
2025-04-07T12:56:11.84903Z	38.317
2025-04-07T12:56:13.86003Z	34.442
2025-04-07T12:56:15.86103Z	33.365
2025-04-07T12:56:17.87803Z	34.373
2025-04-07T12:56:19.89703Z	34.004
2025-04-07T12:56:21.89903Z	36.194
2025-04-07T12:56:23.90303Z	34.361
2025-04-07T12:56:25.90903Z	38.255
2025-04-07T12:56:27.91903Z	35.737
2025-04-07T12:56:29.94203Z	36.166
2025-04-07T12:56:31.93403Z	47.356
2025-04-07T12:56:33.94203Z	35.988
2025-04-07T12:56:35.94803Z	36.145
2025-04-07T12:56:37.92703Z	33.161
2025-04-07T12:56:39.95403Z	34.268
2025-04-07T12:56:41.95303Z	34.306
2025-04-07T12:56:43.97203Z	34.039
2025-04-07T12:56:45.98903Z	34.141
2025-04-07T12:56:47.99003Z	33.63
2025-04-07T12:56:50.203Z	35.045
2025-04-07T12:56:52.303Z	34.749
2025-04-07T12:56:54.3003Z	34.353
2025-04-07T12:56:56.4003Z	33.279
2025-04-07T12:56:58.2703Z	35.559
2025-04-07T12:57:00.5003Z	36.435
2025-04-07T12:57:02.5403Z	34.476
2025-04-07T12:57:04.6003Z	34.32
2025-04-07T12:57:06.5803Z	33.587
2025-04-07T12:57:08.9003Z	34.524
2025-04-07T12:57:10.8303Z	34.341
2025-04-07T12:57:12.7603Z	33.752
2025-04-07T12:57:14.9003Z	33.402
2025-04-07T12:57:16.9203Z	32.511
2025-04-07T12:57:18.10803Z	33.752
2025-04-07T12:57:20.10903Z	32.294
2025-04-07T12:57:22.11303Z	32.842
2025-04-07T12:57:24.12603Z	31.658
2025-04-07T12:57:26.15103Z	33.063
2025-04-07T12:57:28.14203Z	33.003
2025-04-07T12:57:30.16603Z	32.317
2025-04-07T12:57:32.18203Z	31.601
2025-04-07T12:57:34.20403Z	33.052
2025-04-07T12:57:36.22203Z	33.181
2025-04-07T12:57:38.20803Z	32.642
2025-04-07T12:57:40.22603Z	32.37
2025-04-07T12:57:42.22403Z	32.588
2025-04-07T12:57:44.22703Z	32.908
2025-04-07T12:57:46.24303Z	32.734
2025-04-07T12:57:48.25703Z	32.601
2025-04-07T12:57:50.26003Z	31.692
2025-04-07T12:57:52.26203Z	33.202
2025-04-07T12:57:54.27003Z	32.757
2025-04-07T12:57:56.28203Z	32.872
2025-04-07T12:57:58.30303Z	31.551
2025-04-07T12:58:00.31603Z	32.477
2025-04-07T12:58:02.31003Z	33.14
2025-04-07T12:58:04.33503Z	33.161
2025-04-07T12:58:06.33903Z	32.103
2025-04-07T12:58:08.33703Z	32.843
2025-04-07T12:58:10.35703Z	32.649
2025-04-07T12:58:12.35303Z	32.691
2025-04-07T12:58:14.35103Z	31.745
2025-04-07T12:58:16.37403Z	32.177
2025-04-07T12:58:18.38003Z	33.446
2025-04-07T12:58:20.40403Z	32.794
2025-04-07T12:58:22.40803Z	32.168
2025-04-07T12:58:24.40903Z	32.019
2025-04-07T12:58:26.42903Z	33.083
2025-04-07T12:58:28.43003Z	33.451
2025-04-07T12:58:30.42603Z	32.92
2025-04-07T12:58:32.44503Z	32.866
2025-04-07T12:58:34.46403Z	31.654
2025-04-07T12:58:36.46503Z	33.308
2025-04-07T12:58:38.46203Z	33.014
2025-04-07T12:58:40.48403Z	33.134
2025-04-07T12:58:42.50203Z	32.078
2025-04-07T12:58:44.50603Z	34.002
2025-04-07T12:58:46.52403Z	34.464
2025-04-07T12:58:48.51903Z	34.13
2025-04-07T12:58:50.52003Z	34.266
2025-04-07T12:58:52.53403Z	33.01
2025-04-07T12:58:54.53903Z	34.05
2025-04-07T12:58:56.55503Z	34.193
2025-04-07T12:58:58.55403Z	34.024
2025-04-07T12:59:00.55603Z	34.084
2025-04-07T12:59:02.58903Z	33.287
2025-04-07T12:59:04.59303Z	34.235
2025-04-07T12:59:06.58203Z	33.654
2025-04-07T12:59:08.61003Z	33.924
2025-04-07T12:59:10.61503Z	33.716
2025-04-07T12:59:12.63903Z	33.755
2025-04-07T12:59:14.63703Z	34.692
2025-04-07T12:59:16.64503Z	34.349
2025-04-07T12:59:18.67803Z	34.113
2025-04-07T12:59:20.67603Z	33.853
2025-04-07T12:59:22.69003Z	34.457
2025-04-07T12:59:24.71403Z	36.335
2025-04-07T12:59:26.69603Z	34.267
2025-04-07T12:59:28.71203Z	34.781
2025-04-07T12:59:30.72803Z	34.429
2025-04-07T12:59:32.73303Z	34.006
2025-04-07T12:59:34.72703Z	35.03
2025-04-07T12:59:36.74403Z	34.672
2025-04-07T12:59:38.74103Z	34.253
2025-04-07T12:59:40.76203Z	34.468
2025-04-07T12:59:42.76803Z	34.239
2025-04-07T12:59:44.77803Z	34.841
2025-04-07T12:59:46.78903Z	35.573
2025-04-07T12:59:48.79903Z	35.663
2025-04-07T12:59:50.80103Z	40.65
2025-04-07T12:59:52.81703Z	35.18
2025-04-07T12:59:54.81703Z	34.454
2025-04-07T12:59:56.84103Z	33.607
2025-04-07T12:59:58.82603Z	34.835
2025-04-07T13:00:00.84803Z	35.27
2025-04-07T13:00:02.85403Z	35.584
2025-04-07T13:00:04.86103Z	33.784
2025-04-07T13:00:06.86203Z	35.381
2025-04-07T13:00:08.86103Z	34.64
2025-04-07T13:00:10.86103Z	34.276
2025-04-07T13:00:12.87503Z	34.454
2025-04-07T13:00:14.87603Z	33.276
2025-04-07T13:00:16.90003Z	34.127
2025-04-07T13:00:18.89803Z	34.289
2025-04-07T13:00:20.90603Z	35.216
Date/Time	CPU package power [W]
	CPU [#0]: Intel Core i7-14650HX: Enhanced
Average power	33.96408333
