# Supplementary material for: Real-Time Bio-Inspired Polarization Heading Resolution System Based on ZYNQ Heterogeneous Computing
Source: Sensors (Basel). 2025 Apr 26;25(9):2744. doi: 10.3390/s25092744 (PMC12074092; doi:10.3390/s25092744)
Supplement: Supplementary file 1 [file sensors-25-02744-s001.zip › Sensor Code/Software Information.md]

Sensor code link：https://github.com/l1com/sensor.git

The software used by the sensor is as follows：
1. Vivado2020.2  Company:Xilinx
2. Xilinx Vitis2020.2  Company:Xilinx
3. Vitis HLS2020.2  Company:Xilinx
